# Supplementary material for: Theoretical Study on the Origin of Abnormal Regioselectivity in Ring-Opening Reaction of Hexafluoropropylene Oxide
Source: Molecules. 2023 Feb 9;28(4):1669. doi: 10.3390/molecules28041669 (PMC9962681; doi:10.3390/molecules28041669)
Supplement: Supplementary file 1 [file molecules-28-01669-s001.zip]

Archive with 1 entries (1 files):
- molecules-2117507-supplementary.pdf
